# Supplementary material for: Metabolic Alterations of Short-Chain Organic Acids in the Elderly Link Antibiotic Exposure with the Risk for Depression
Source: Metabolites. 2024 Dec 7;14(12):689. doi: 10.3390/metabo14120689 (PMC11679812; doi:10.3390/metabo14120689)
Supplement: Supplementary file 1 [file metabolites-14-00689-s001.zip]

Archive with 1 entries (1 files):
- metabolites-3308700-supplementary.pdf
